# Supplementary material for: Monitoring the Shelf Life of Refined Vegetable Oils under Market Storage Conditions—A Kinetic Chemofoodmetric Approach
Source: Molecules. 2022 Oct 2;27(19):6508. doi: 10.3390/molecules27196508 (PMC9573321; doi:10.3390/molecules27196508)
Supplement: Supplementary file 1 [file molecules-27-06508-s001.zip]

Archive with 1 entries (1 files):
- molecules-1892619-supplementary.pdf
